# Supplementary material for: Vat-Mediated Mucus Penetration Enables Genotoxic Activity of pks+ Escherichia coli
Source: Int J Mol Sci. 2025 Jun 3;26(11):5353. doi: 10.3390/ijms26115353 (PMC12155319; doi:10.3390/ijms26115353)
Supplement: Supplementary file 1 [file ijms-26-05353-s001.zip]

Archive with 1 entries (1 files):
- ijms-3638582-supplementary.pdf
